# Supplementary material for: Nuclear VANGL2 Inhibits Lactogenic Differentiation
Source: Cells. 2024 Jan 25;13(3):222. doi: 10.3390/cells13030222 (PMC10854645; doi:10.3390/cells13030222)
Supplement: Supplementary file 1 [file cells-13-00222-s001.zip]

Archive with 1 entries (1 files):
- cells-2782878-supplementary.pdf
